# Supplementary material for: Chemical Characterization and Assessment of the Neuroprotective Potential of Euphrasia officinalis
Source: Int J Mol Sci. 2024 Nov 30;25(23):12902. doi: 10.3390/ijms252312902 (PMC11641456; doi:10.3390/ijms252312902)
Supplement: Supplementary file 1 [file ijms-25-12902-s001.zip]

Archive with 1 entries (1 files):
- ijms-3297896-supplementary.pdf
